# Supplementary material for: Early-Life Antibiotic Exposure and Childhood Asthma Trajectories: A National Population-Based Birth Cohort
Source: Antibiotics (Basel). 2023 Feb 3;12(2):314. doi: 10.3390/antibiotics12020314 (PMC9952656; doi:10.3390/antibiotics12020314)
Supplement: Supplementary file 1 [file antibiotics-12-00314-s001.zip]

Archive with 1 entries (1 files):
- antibiotics-2137485-supplementary.pdf
